# Supplementary material for: A Lesion-Based Convolutional Neural Network Improves Endoscopic Detection and Depth Prediction of Early Gastric Cancer
Source: J Clin Med. 2019 Aug 26;8(9):1310. doi: 10.3390/jcm8091310 (PMC6781189; doi:10.3390/jcm8091310)
Supplement: Supplementary file 1 [file jcm-08-01310-s001.zip]

Archive with 7 entries (6 files):
- jcm-558171-supplementary/
- jcm-558171-supplementary/supplementarry Fig1.tif
- jcm-558171-supplementary/supplementary Fig2.tif
- jcm-558171-supplementary/supplementary Fig3.tif
- jcm-558171-supplementary/supplementary Fig4.tif
- jcm-558171-supplementary/supplementary Fig5.tif
- jcm-558171-supplementary/supplementary full _revision (image remove) .docx
